# Supplementary material for: Vitrification Effects on the Transcriptome of in vivo-Derived Porcine Morulae
Source: Front Vet Sci. 2021 Nov 12;8:771996. doi: 10.3389/fvets.2021.771996 (PMC8633305; doi:10.3389/fvets.2021.771996)
Supplement: Supplementary Table 1 — List of differentially expressed genes (DEGs) in vitrified-warmed morulae compared to the fresh control embryos. DEGs were identified from transcriptome analysis using different fold-change value of 1.5 and an unadjusted P-value of 0.05. [file Table_1.XLSX]

## Sheet: Mo vit vs Mo control FC1.5 P0.0
Column #	Column ID	Entrez Gene	Gene Symbol	Gene Title	RefSeq Transcript ID	p-value(Treatment)	p-value(Vitrified vs. Control)	Ratio(Vitrified vs. Control)	Fold-Change(Vitrified vs. Control)	Fold-Change(Vitrified vs. Control) (Description)	F(Treatment)	SS(Treatment)	SS(Error)	F(Error)
270	Ssc.10098.1.A1_at	100154680	ABHD13	abhydrolase domain containing 13	XM_001924477 /// XM_005668539 /// XM_013980679 /// XM_013980680 /// XM_013980681	0.0142932	0.0142932	0.603579	-1.65678	Vitrified down vs Control	17.1989	0.79582	0.185086	1
19340	Ssc.4426.2.S1_at	100152303	ACAT2	acetyl-CoA acetyltransferase 2	XM_001928345	0.0492191	0.0492191	1.55642	1.55642	Vitrified up vs Control	7.79442	0.611	0.313558	1
1890	Ssc.11901.1.S1_at	100153304	ADO	2-aminoethanethiol (cysteamine) dioxygenase	XM_005671024	0.00168788	0.00168788	0.584978	-1.70946	Vitrified down vs Control	56.3027	0.897557	0.0637666	1
14820	Ssc.27308.1.S1_at	100153304	ADO	2-aminoethanethiol (cysteamine) dioxygenase	XM_005671024	0.00893079	0.00893079	0.624044	-1.60245	Vitrified down vs Control	22.6204	0.694171	0.122751	1
21077	Ssc.6529.1.A1_at	100524487	AFF4	AF4/FMR2 family, member 4	XM_003123929	0.00726339	0.00726339	0.631908	-1.58251	Vitrified down vs Control	25.4384	0.657791	0.103433	1
23429	Ssc.9198.1.S1_at	100514931	AHCYL2	adenosylhomocysteinase-like 2	XM_003134679 /// XM_003360139 /// XM_005657758 /// XM_005657759 /// XM_013990810 /// XM	0.0152324	0.0152324	0.586403	-1.70531	Vitrified down vs Control	16.5587	0.889432	0.214855	1
4160	Ssc.14521.1.S1_at	396924	AKR1A1	aldo-keto reductase family 1, member A1 (aldehyde reductase)	NM_213890	0.03167	0.03167	0.615819	-1.62385	Vitrified down vs Control	10.4985	0.733784	0.279578	1
12837	Ssc.25096.1.A1_at	100156278	ALDH1B1	aldehyde dehydrogenase 1 family, member B1	XM_003353586	0.0425646	0.0425646	0.464429	-2.15318	Vitrified down vs Control	8.61924	1.83642	0.85224	1
23770	Ssc.958.1.S1_at	100515523	ALDOB	aldolase B, fructose-bisphosphate	XM_003122046	0.0141649	0.0141649	0.454101	-2.20215	Vitrified down vs Control	17.2913	1.94569	0.450097	1
12094	Ssc.24398.1.A1_s_at	100523906	ALKBH6	alkB homolog 6	XM_003127080 /// XM_013998369 /// XM_013998370 /// XM_013998371	0.026413	0.026413	1.58608	1.58608	Vitrified up vs Control	11.7996	0.664272	0.225184	1
19741	Ssc.4922.1.A1_at	100170147	ALPL	alkaline phosphatase, liver/bone/kidney	XM_013991645	0.00338184	0.00338184	0.476287	-2.09958	Vitrified down vs Control	38.8082	1.71766	0.177042	1
15800	Ssc.28420.1.A1_at	100152087	ANAPC5	anaphase promoting complex subunit 5	XM_001929287 /// XM_013982845	0.0205295	0.0205295	0.586765	-1.70426	Vitrified down vs Control	13.8155	0.887375	0.256921	1
11639	Ssc.240.1.S1_at	396730	ANGPT2	angiopoietin 2	NM_213808 /// XM_005671650	0.0228299	0.0228299	1.72552	1.72552	Vitrified up vs Control	12.9346	0.929128	0.287332	1
1897	Ssc.1191.1.S1_at	100155930	ANXA8	annexin A8	NM_001243599 /// XM_005654130	0.046892	0.046892	0.415789	-2.40506	Vitrified down vs Control	8.06268	2.40442	1.19286	1
6508	Ssc.1757.1.S1_at	100514856	APBB2	amyloid beta (A4) precursor protein-binding, family B, member 2	XM_005666611 /// XM_005666612 /// XM_005666613 /// XM_005666614 /// XM_005666615 /// XM	0.0424024	0.0424024	0.650488	-1.53731	Vitrified down vs Control	8.64175	0.577354	0.267239	1
7924	Ssc.19024.1.A1_at	100521564	ARAP2	ArfGAP with RhoGAP domain, ankyrin repeat and PH domain 2	XM_003128906 /// XM_013978573 /// XM_013978574	0.0100028	0.0100028	0.505241	-1.97925	Vitrified down vs Control	21.1943	1.45521	0.274642	1
4887	Ssc.15864.1.S1_at	100522086	ART3	ADP-ribosyltransferase 3	NM_001244205	0.00895645	0.00895645	0.283416	-3.52838	Vitrified down vs Control	22.5833	4.96317	0.879085	1
4886	Ssc.15864.1.A1_at	100522086	ART3	ADP-ribosyltransferase 3	NM_001244205	0.0218476	0.0218476	0.29369	-3.40495	Vitrified down vs Control	13.2937	4.68679	1.41023	1
12563	Ssc.24852.1.A1_at	100153066	ASAP1	ArfGAP with SH3 domain, ankyrin repeat and PH domain 1	XM_001924535	0.0243615	0.0243615	0.628273	-1.59166	Vitrified down vs Control	12.4187	0.674429	0.21723	1
12299	Ssc.246.1.S1_at	396898	ATP1B1	ATPase, Na+/K+ transporting, beta 1 polypeptide	NM_001001542	0.00468924	0.00468924	0.652195	-1.53328	Vitrified down vs Control	32.4614	0.570338	0.070279	1
11917	Ssc.24244.1.S1_at	100286857 /// 100514440 /// 102158984	ATRX /// LOC100514440 /// LOC102158984	transcriptional regulator ATRX /// transcriptional regulator ATRX /// transcriptional r	XM_003360375 /// XM_013990935 /// XM_013990939	0.0136352	0.0136352	0.655171	-1.52632	Vitrified down vs Control	17.6864	0.558252	0.126256	1
6260	Ssc.17239.1.S1_at	397599	B3GNT5	UDP-GlcNAc:betaGal beta-1,3-N-acetylglucosaminyltransferase 5	NM_214327 /// XM_005670018 /// XM_013982232 /// XM_013982233 /// XM_013982234 /// XM_01	0.0473946	0.0473946	0.610069	-1.63916	Vitrified down vs Control	8.00307	0.762458	0.381083	1
14923	Ssc.27395.1.A1_at	100621192	BBX	bobby sox homolog (Drosophila)	XM_003358825	0.00931736	0.00931736	0.601902	-1.6614	Vitrified down vs Control	22.0778	0.804616	0.145778	1
21592	Ssc.7152.1.A1_at	100152675	BNIP3L	BCL2/adenovirus E1B 19kDa interacting protein 3-like	XM_001927592	0.0304997	0.0304997	0.576533	-1.73451	Vitrified down vs Control	10.7586	0.946905	0.352054	1
7498	Ssc.18583.1.S1_at	100524913	C16H5orf34	chromosome 16 open reading frame, human C5orf34	XM_003133923 /// XM_005657613	0.0314675	0.0314675	0.660698	-1.51355	Vitrified down vs Control	10.5424	0.536294	0.20348	1
20223	Ssc.5472.1.A1_at	100515656	C1D	C1D nuclear receptor corepressor	XM_003125076 /// XM_005662505 /// XM_013996095	0.0473066	0.0473066	0.641383	-1.55913	Vitrified down vs Control	8.01343	0.615827	0.307398	1
1770	Ssc.1177.1.S1_at	397274	C1S	complement component 1, s subcomponent	NM_001005349	0.0042948	0.0042948	0.387155	-2.58294	Vitrified down vs Control	34.0668	2.81131	0.330094	1
16954	Ssc.2986.1.S1_at	100152216 /// 100155842	C4H1orf52 /// LOC100155842	chromosome 4 open reading frame, human C1orf52 /// UPF0690 protein C1orf52	XM_001928145 /// XM_001928332 /// XR_297127 /// XR_297128	0.0145931	0.0145931	0.662865	-1.5086	Vitrified down vs Control	16.9878	0.527853	0.12429	1
20575	Ssc.5914.1.S1_at	100522371	C4H8orf59	chromosome 4 open reading frame, human C8orf59	XM_003125582 /// XM_005662997	0.0223182	0.0223182	0.590332	-1.69396	Vitrified down vs Control	13.1187	0.867314	0.264452	1
17578	Ssc.30537.1.A1_at	100515496	C8H4orf33	chromosome 8 open reading frame, human C4orf33	XM_003129192 /// XM_003129193 /// XM_013978889	0.0170818	0.0170818	2.68979	2.68979	Vitrified up vs Control	15.4565	3.05661	0.791024	1
22492	Ssc.8116.1.S1_at	397638	CALCR	calcitonin receptor	NM_214354	0.00265148	0.00265148	1.76955	1.76955	Vitrified up vs Control	44.2546	1.01693	0.0919165	1
5306	Ssc.16147.1.A1_at	397436	CASQ2	calsequestrin 2 (cardiac muscle)	XM_013997255 /// XM_013997256	0.0427918	0.0427918	0.509032	-1.96451	Vitrified down vs Control	8.58792	1.42351	0.66303	1
22096	Ssc.7698.1.S1_at	396743	CD55	CD55 molecule, decay accelerating factor for complement (Cromer blood group)	NM_213815	0.0220371	0.0220371	0.558056	-1.79193	Vitrified down vs Control	13.2225	1.06223	0.32134	1
10326	Ssc.22074.1.S1_at	100518624	CDCA7L	cell division cycle associated 7-like	XM_003482681 /// XM_005656682 /// XM_013989572 /// XM_013989573	0.000238762	0.000238762	0.564235	-1.77231	Vitrified down vs Control	155.195	1.0225	0.0263539	1
22056	Ssc.7645.2.S1_at	497233	CFL2	cofilin 2 (muscle)	NM_001025215 /// XM_005656299	0.00274956	0.00274956	0.403444	-2.47866	Vitrified down vs Control	43.3987	2.57242	0.237096	1
22929	Ssc.8572.1.A1_at	102163855 /// 102164351	CHSY3 /// LOC102164351	chondroitin sulfate synthase 3 /// chondroitin sulfate synthase 3-like	XM_005661621 /// XM_005661622	0.0082336	0.0082336	0.531812	-1.88036	Vitrified down vs Control	23.6941	1.24492	0.210165	1
23276	Ssc.8993.1.A1_at	100037990	COX7C	cytochrome c oxidase subunit VIIc	NM_001097474 /// XM_013994967	0.0399577	0.0399577	0.614827	-1.62648	Vitrified down vs Control	8.9976	0.738677	0.328388	1
18584	Ssc.3557.1.A1_at	100515986	CSTF2	cleavage stimulation factor, 3' pre-RNA, subunit 2, 64kDa	XM_003135231 /// XM_003360388 /// XM_005673758	0.0448184	0.0448184	0.64	-1.5625	Vitrified down vs Control	8.31924	0.621825	0.298981	1
13805	Ssc.26326.1.S1_at	100126281	CYP3A46	cytochrome P450 3A46	NM_001134824	0.00477307	0.00477307	0.489095	-2.04459	Vitrified down vs Control	32.1461	1.59696	0.198713	1
16343	Ssc.29226.1.S1_at	100623824	DCLK1	doublecortin-like kinase 1	XM_005668337 /// XM_013980446	0.0135861	0.0135861	0.497618	-2.00957	Vitrified down vs Control	17.7241	1.52074	0.343201	1
4201	Ssc.1465.1.S1_at	503544	DECR1	2,4-dienoyl CoA reductase 1, mitochondrial	NM_001190232	0.00194368	0.00194368	0.597344	-1.67408	Vitrified down vs Control	52.2422	0.828889	0.0634651	1
577	Ssc.10498.1.A1_at	100048951 /// 106504176	EAF2 /// SLC15A2	ELL associated factor 2 /// solute carrier family 15 (oligopeptide transporter), member	NM_001097514 /// XM_005654037 /// XM_013980937	0.0110284	0.0110284	0.608695	-1.64286	Vitrified down vs Control	20.0296	0.76943	0.153658	1
11657	Ssc.24016.1.S1_at	100153303	ELAVL2	ELAV like neuron-specific RNA binding protein 2	XM_001924582 /// XM_003121877 /// XM_005654490 /// XM_005654492	0.0350737	0.0350737	0.629689	-1.58808	Vitrified down vs Control	9.81752	0.667909	0.27213	1
15547	Ssc.28152.1.A1_at	100312969	ELOVL1	ELOVL fatty acid elongase 1	NM_001167647 /// XM_005665480 /// XM_005665481 /// XM_005665482	0.0239343	0.0239343	1.59604	1.59604	Vitrified up vs Control	12.5576	0.682419	0.217373	1
6811	Ssc.17942.1.A1_at	100524592	ELOVL7	ELOVL fatty acid elongase 7	XM_013982697	0.0373849	0.0373849	0.531443	-1.88167	Vitrified down vs Control	9.4094	1.24765	0.530385	1
2091	Ssc.12128.1.A1_at	100622067	EMB	embigin	XM_013984760	0.0111152	0.0111152	0.311737	-3.20783	Vitrified down vs Control	19.9385	4.24165	0.850946	1
3059	Ssc.13239.1.A1_at	100620666 /// 100626410	EMC7 /// LOC100620666	ER membrane protein complex subunit 7 /// ER membrane protein complex subunit 7	NM_001243700 /// XM_003361574	0.0456574	0.0456574	0.64736	-1.54474	Vitrified down vs Control	8.21333	0.59037	0.287518	1
17220	Ssc.3016.1.S1_at	100522875	EMILIN2	elastin microfibril interfacer 2	XM_005665301	0.0255879	0.0255879	1.5933	1.5933	Vitrified up vs Control	12.0396	0.67742	0.225063	1
22948	Ssc.8595.1.A1_at	100525626	ENOX2	ecto-NOX disulfide-thiol exchanger 2	XM_003360447 /// XM_013991000	0.0377495	0.0377495	0.595884	-1.67818	Vitrified down vs Control	9.34848	0.836781	0.35804	1
19731	Ssc.4913.1.A1_at	100037271	ENPP1	ectonucleotide pyrophosphatase/phosphodiesterase 1	XM_005652675	0.0178972	0.0178972	0.532833	-1.87676	Vitrified down vs Control	15.0258	1.23736	0.329396	1
17953	Ssc.30900.1.A1_at	100524501	ESCO1	establishment of sister chromatid cohesion N-acetyltransferase 1	XM_003127852 /// XR_297432	4.84875e-05	4.84875e-05	0.655943	-1.52452	Vitrified down vs Control	348.441	0.555148	0.00637294	1
6055	Ssc.1692.1.A1_at	100513740	FAM151A	family with sequence similarity 151, member A	XM_003127975	0.0155821	0.0155821	0.53378	-1.87343	Vitrified down vs Control	16.3354	1.23039	0.301283	1
10543	Ssc.22287.1.S1_at	100523468	FAM43A	family with sequence similarity 43, member A	XM_003132600	0.0147795	0.0147795	0.578049	-1.72996	Vitrified down vs Control	16.8598	0.937896	0.222516	1
4431	Ssc.15332.1.S1_at	100156873	FAM46A	family with sequence similarity 46, member A	XM_001927710 /// XM_013992805	0.0245163	0.0245163	0.589754	-1.69562	Vitrified down vs Control	12.3693	0.870545	0.281518	1
4142	Ssc.14497.1.S1_at	396826	FAS	Fas cell surface death receptor	NM_213839 /// XM_013983515 /// XM_013983516 /// XM_013983517 /// XM_013983518 /// XM_01	0.0321014	0.0321014	0.479375	-2.08605	Vitrified down vs Control	10.4062	1.68786	0.648793	1
5030	Ssc.15956.1.S1_at	100154043	FAT1	FAT atypical cadherin 1	NM_001190170	0.0417903	0.0417903	0.592955	-1.68647	Vitrified down vs Control	8.72789	0.852785	0.390832	1
17336	Ssc.30282.1.A1_at	100513664	FPGT	fucose-1-phosphate guanylyltransferase	NM_001204852	0.0460168	0.0460168	0.604128	-1.65528	Vitrified down vs Control	8.16884	0.792956	0.388283	1
9846	Ssc.21626.1.A1_at	100516459	GAS1	growth arrest-specific 1	XM_003130636	0.0329381	0.0329381	0.389836	-2.56518	Vitrified down vs Control	10.2324	2.77058	1.08306	1
1341	Ssc.1133.1.S1_at	100522202	GNG11	guanine nucleotide binding protein (G protein), gamma 11	XM_005667613	0.0460003	0.0460003	1.69268	1.69268	Vitrified up vs Control	8.17087	0.864823	0.423369	1
16589	Ssc.29487.1.A1_at	100156029	GPC4	glypican 4	XM_001925471	0.0382742	0.0382742	0.599469	-1.66814	Vitrified down vs Control	9.26234	0.817506	0.353045	1
20381	Ssc.5657.1.S1_at	100153250	GPD1	glycerol-3-phosphate dehydrogenase 1 (soluble)	NM_001190240	0.012335	0.012335	1.51472	1.51472	Vitrified up vs Control	18.7621	0.538285	0.11476	1
22667	Ssc.8297.2.A1_at	100155237	GPM6B	glycoprotein M6B	XM_001927816 /// XM_003360230 /// XM_003360231 /// XM_005673443 /// XM_005673444 /// XM	0.00583141	0.00583141	0.609064	-1.64186	Vitrified down vs Control	28.7705	0.767555	0.106714	1
12162	Ssc.24461.1.S1_at	100514283	HAAO	3-hydroxyanthranilate 3,4-dioxygenase	NM_001244941 /// XM_003125193	0.0112525	0.0112525	1.61777	1.61777	Vitrified up vs Control	19.7966	0.722468	0.145978	1
23131	Ssc.8808.1.A1_at	100523711	HACD4	3-hydroxyacyl-CoA dehydratase 4	XM_003121884	0.0286195	0.0286195	0.38882	-2.57188	Vitrified down vs Control	11.2097	2.78594	0.994112	1
14321	Ssc.26811.1.A1_at	100526049	HCN3	hyperpolarization activated cyclic nucleotide gated potassium channel 3	XM_013997012 /// XM_013997013	0.0387505	0.0387505	0.603217	-1.65778	Vitrified down vs Control	9.18569	0.797712	0.347372	1
16943	Ssc.29848.1.A1_at	100142664	HEXA	hexosaminidase A (alpha polypeptide)	NM_001123221	0.0370849	0.0370849	1.63675	1.63675	Vitrified up vs Control	9.46021	0.757923	0.320468	1
12890	Ssc.25144.1.S1_at	100519809	HOXA3	homeobox A3	XM_005673301 /// XM_013985774	0.0267879	0.0267879	0.461307	-2.16775	Vitrified down vs Control	11.6942	1.86886	0.63924	1
23140	Ssc.8819.1.A1_at	100049673	HPS3	Hermansky-Pudlak syndrome 3	NM_001098588 /// XM_013991440	0.0203354	0.0203354	0.662861	-1.50861	Vitrified down vs Control	13.8966	0.527868	0.151941	1
1544	Ssc.11537.1.A1_at	100516372	HSDL1	hydroxysteroid dehydrogenase like 1	XM_003126834 /// XM_005664318 /// XM_005664320 /// XM_013998155	0.0229603	0.0229603	0.37998	-2.63172	Vitrified down vs Control	12.8886	2.92325	0.907234	1
22061	Ssc.7654.1.A1_at	100621324	HSPA2	heat shock 70kDa protein 2	XM_003356734	0.0453531	0.0453531	0.561478	-1.78101	Vitrified down vs Control	8.2514	1.04008	0.504195	1
5615	Ssc.1638.1.S1_at	100626978	ID3	inhibitor of DNA binding 3, dominant negative helix-loop-helix protein	NM_001243602	0.00915926	0.00915926	0.45559	-2.19496	Vitrified down vs Control	22.2956	1.92959	0.346183	1
660	Ssc.10593.1.S1_at	100511267	IFI44L	interferon-induced protein 44-like	XM_003127919	0.0201789	0.0201789	0.334688	-2.98786	Vitrified down vs Control	13.9629	3.74039	1.07152	1
11611	Ssc.2397.1.A1_at	100513900	IGDCC4	immunoglobulin superfamily, DCC subclass, member 4	XM_003121731 /// XM_013993299 /// XM_013993300 /// XM_013993301 /// XM_013993302	0.000641188	0.000641188	0.358526	-2.7892	Vitrified down vs Control	93.4103	3.28494	0.140667	1
14324	Ssc.26813.1.S1_at	100512167	IKBIP	IKBKB interacting protein	NM_001244129 /// XM_005664219 /// XM_005664220 /// XM_005664221 /// XM_013998047	0.014394	0.014394	0.399569	-2.5027	Vitrified down vs Control	17.1272	2.62741	0.613622	1
22317	Ssc.7913.1.S1_at	100516113	ING2	inhibitor of growth family, member 2	XM_003133342	0.00613564	0.00613564	0.416141	-2.40303	Vitrified down vs Control	27.9659	2.39979	0.343246	1
3494	Ssc.13703.1.A1_at	100511966	INSM1	insulinoma-associated 1	XM_005672739	0.00698226	0.00698226	0.516486	-1.93616	Vitrified down vs Control	26.0107	1.36288	0.209587	1
15002	Ssc.27467.1.S1_at	100525182 /// 100525535	INTS2 /// LOC100525535	integrator complex subunit 2 /// integrator complex subunit 2	XM_003483048 /// XM_005669006 /// XM_013981126 /// XM_013981127 /// XM_013981129	0.01833	0.01833	0.642952	-1.55533	Vitrified down vs Control	14.809	0.609067	0.164512	1
23618	Ssc.9400.1.A1_at	100156773	JAG1	jagged 1	XM_005672699	0.034554	0.034554	0.579903	-1.72443	Vitrified down vs Control	9.91491	0.926967	0.373969	1
22248	Ssc.7847.1.S1_at	100516499	KCNIP4	Kv channel interacting protein 4	XM_003482354 /// XM_003482356 /// XM_013978555 /// XM_013978556	0.0332306	0.0332306	0.451467	-2.215	Vitrified down vs Control	10.1732	1.97448	0.776343	1
1852	Ssc.11855.1.A1_at	100153656	KLHDC9	kelch domain containing 9	XM_001927877 /// XR_001308307 /// XR_001308308 /// XR_001308309	0.0338634	0.0338634	1.75872	1.75872	Vitrified up vs Control	10.0478	0.995178	0.396177	1
21879	Ssc.7477.1.S1_at	100270690 /// 100738882	LGALSL /// LOC100738882	lectin, galactoside-binding-like /// galectin-related protein-like	XM_003481202 /// XM_013986939 /// XM_013996105	0.0397406	0.0397406	0.630551	-1.58591	Vitrified down vs Control	9.03079	0.663966	0.29409	1
551	Ssc.10466.1.A1_at	100515040	LIMCH1	LIM and calponin homology domains 1	XM_003128944 /// XM_003356903 /// XM_003482372 /// XM_005666618 /// XM_005666619 /// XM	0.0197888	0.0197888	0.514436	-1.94388	Vitrified down vs Control	14.1315	1.37934	0.390431	1
2624	Ssc.12780.1.S1_at	100152170 /// 100154990	LOC100152170 /// SQRDL	sulfide:quinone oxidoreductase, mitochondrial /// sulfide quinone reductase-like (yeast	NM_001244238 /// XM_003480376 /// XM_005659637	0.0221267	0.0221267	1.50358	1.50358	Vitrified up vs Control	13.1892	0.519319	0.157499	1
3630	Ssc.13844.1.A1_at	100152774 /// 100621108	LOC100152774 /// LOC100621108	zinc finger protein 644 /// zinc finger protein 644-like	XM_005655469 /// XM_013997391 /// XM_013997392 /// XM_013997393 /// XM_013997395 /// XM	0.0173251	0.0173251	0.36063	-2.77292	Vitrified down vs Control	15.3248	3.24756	0.847659	1
489	Ssc.10383.1.A1_at	100154420 /// 106508851	LOC100154420 /// LOC106508851	laminin subunit alpha-2 /// laminin subunit alpha-2-like	XM_013992571 /// XM_013992572 /// XM_013992573 /// XM_013992574	0.0406597	0.0406597	5.57458	5.57458	Vitrified up vs Control	8.89213	9.21713	4.1462	1
3973	Ssc.14310.1.A1_at	100511204 /// 100511572	LOC100511572 /// ZNF643	zinc finger protein ZFP69 /// zinc finger protein 643	XM_005665522 /// XM_005665524 /// XM_013977383 /// XM_013977384 /// XM_013977385 /// XM	0.0481155	0.0481155	0.661783	-1.51107	Vitrified down vs Control	7.9192	0.532055	0.268742	1
20980	Ssc.6425.1.A1_at	100513626	LOC100513626	multidrug resistance-associated protein 5	XM_013979025	0.0234491	0.0234491	1.5493	1.5493	Vitrified up vs Control	12.7199	0.598412	0.188181	1
9073	Ssc.20455.1.S1_at	100516626	LOC100516626	WD repeat-containing protein 20	XM_013978434 /// XM_013978435 /// XM_013978436	0.019789	0.019789	0.584106	-1.71202	Vitrified down vs Control	14.1314	0.90256	0.255476	1
22356	Ssc.7957.1.A1_at	100517064 /// 100517736	LOC100517064 /// SRXN1	sulfiredoxin-1 /// sulfiredoxin 1	XM_003134357 /// XM_003134361	0.024794	0.024794	1.88476	1.88476	Vitrified up vs Control	12.2818	1.25413	0.408451	1
21995	Ssc.7585.1.A1_at	100518295	LOC100518295	zinc finger protein 709-like	---	0.0440093	0.0440093	0.619705	-1.61367	Vitrified down vs Control	8.42427	0.714867	0.339432	1
11958	Ssc.24280.1.S1_at	100519211	LOC100519211	uncharacterized LOC100519211	XR_001299882	0.00937462	0.00937462	0.648205	-1.54272	Vitrified down vs Control	22.0003	0.586832	0.106695	1
6114	Ssc.16982.1.S1_at	100519347	LOC100519347	melanoma-associated antigen H1	XM_003135111	0.00712554	0.00712554	0.351513	-2.84485	Vitrified down vs Control	25.7148	3.41268	0.530851	1
11844	Ssc.24188.1.A1_at	100520680 /// 100524373	LOC100520680 /// LOC100524373	platelet factor 4 /// platelet factor 4	XM_003126161 /// XM_013978772	0.0123747	0.0123747	0.529323	-1.8892	Vitrified down vs Control	18.7267	1.26348	0.269877	1
4534	Ssc.15501.1.S1_at	100521447	LOC100521447	serine/threonine-protein kinase Sgk3	XM_003125602 /// XM_013996705	0.0368278	0.0368278	0.582069	-1.71801	Vitrified down vs Control	9.50423	0.914329	0.384809	1
21889	Ssc.7484.2.S1_at	100522849	LOC100522849	pregnancy-associated glycoprotein 2-like	XM_003122654	0.00385706	0.00385706	0.348479	-2.86961	Vitrified down vs Control	36.1295	3.46951	0.384119	1
10226	Ssc.21972.1.A1_at	100523311	LOC100523311	T-complex protein 11-like protein 2	XM_013988239	0.00186232	0.00186232	0.549037	-1.82137	Vitrified down vs Control	53.4425	1.1224	0.0840079	1
22591	Ssc.8219.1.A1_at	100523762	LOC100523762	histone deacetylase 8-like	XM_003360365	0.0045427	0.0045427	0.594118	-1.68317	Vitrified down vs Control	33.0333	0.846404	0.102491	1
14957	Ssc.27426.1.S1_at	100525714	LOC100525714	protein phosphatase 1D	XM_005669013	0.022535	0.022535	0.634965	-1.57489	Vitrified down vs Control	13.0399	0.644029	0.197557	1
18036	Ssc.30994.1.A1_at	100620299	LOC100620299	zinc finger protein 449	XM_005674487	0.0409712	0.0409712	0.568795	-1.7581	Vitrified down vs Control	8.84619	0.993939	0.449431	1
11977	Ssc.24298.1.S1_at	100620844 /// 102166244	LOC100620844 /// TMEFF1	muscle-related coiled-coil protein-like /// transmembrane protein with EGF-like and two	XM_005660298 /// XM_005660300 /// XM_013993712	0.0257659	0.0257659	0.630379	-1.58635	Vitrified down vs Control	11.9869	0.664751	0.221826	1
6470	Ssc.17506.1.S1_at	100622083	LOC100622083	neurexin-1-beta	XM_003354828	0.0383084	0.0383084	0.470766	-2.1242	Vitrified down vs Control	9.2568	1.77208	0.765743	1
21650	Ssc.7210.1.A1_at	100627416	LOC100627416	tripartite motif-containing protein 2	XM_013998053 /// XM_013998054 /// XM_013998057 /// XM_013998059 /// XM_013998064 /// XM	0.0343591	0.0343591	0.441309	-2.26599	Vitrified down vs Control	9.95201	2.08909	0.839665	1
10898	Ssc.22731.1.S1_at	100152451 /// 100736585	LOC100736585 /// SEC14L2	SEC14-like protein 2 /// SEC14-like lipid binding 2	NM_001198918 /// XM_003484271 /// XM_005670808 /// XM_005670810 /// XM_005670811 /// XM	0.047712	0.047712	1.57918	1.57918	Vitrified up vs Control	7.9659	0.651774	0.327282	1
4961	Ssc.15914.1.S1_at	397261 /// 100736717	LOC100736717 /// STAT4	signal transducer and activator of transcription 4 /// signal transducer and activator	NM_001197305 /// NM_001315784 /// XM_013986925	0.0455935	0.0455935	0.663146	-1.50796	Vitrified down vs Control	8.22128	0.526764	0.256293	1
11500	Ssc.23860.1.A1_at	396610 /// 100738058	LOC100738058 /// MAPK8	mitogen-activated protein kinase 8-like /// mitogen-activated protein kinase 8	XM_001929166 /// XM_003359272 /// XM_013983427 /// XM_013983428 /// XM_013983431 /// XR	0.00310643	0.00310643	0.605655	-1.65111	Vitrified down vs Control	40.6348	0.785033	0.0772769	1
19852	Ssc.5030.1.A1_at	733579 /// 100738990	LOC100738990 /// LOC733579	tripartite motif-containing protein 5-like /// tripartite motif protein TRIM5	NM_001044532 /// XM_003484305	0.0460579	0.0460579	0.319105	-3.13376	Vitrified down vs Control	8.16378	4.07334	1.99581	1
20294	Ssc.5557.1.S1_at	100739251	LOC100739251	PWWP domain-containing protein MUM1L1	XM_003484146 /// XM_005673792 /// XM_005673794 /// XM_005673795 /// XM_005673796 /// XM	0.0435163	0.0435163	0.635709	-1.57305	Vitrified down vs Control	8.4897	0.640712	0.301877	1
15319	Ssc.27893.2.S1_a_at	449527 /// 100739444	LOC100739444 /// TZP	PHD finger protein 20 /// transcription factor TZP	XM_003483950 /// XM_013985335	0.0190836	0.0190836	0.566843	-1.76416	Vitrified down vs Control	14.4493	1.00609	0.278516	1
15317	Ssc.27893.1.S1_a_at	449527 /// 100739444	LOC100739444 /// TZP	PHD finger protein 20 /// transcription factor TZP	XM_003483950 /// XM_013985335	0.0326793	0.0326793	0.612856	-1.6317	Vitrified down vs Control	10.2854	0.748459	0.291075	1
2569	Ssc.12712.1.A1_at	100520222 /// 102164068	LOC102164068 /// SESTD1	uncharacterized LOC102164068 /// SEC14 and spectrin domains 1	XM_003133513 /// XM_005671984 /// XR_308130	7.18596e-05	7.18596e-05	0.62069	-1.61111	Vitrified down vs Control	285.627	0.71013	0.00994487	1
13795	Ssc.2632.1.A1_at	102164238	LOC102164238	cysteine and histidine-rich domain-containing protein 1	XM_013979259	0.0116458	0.0116458	0.610671	-1.63754	Vitrified down vs Control	19.404	0.759419	0.156549	1
22830	Ssc.8462.1.A1_at	106505970	LOC106505970	uncharacterized LOC106505970	XR_001300918	0.0446915	0.0446915	0.363313	-2.75245	Vitrified down vs Control	8.33553	3.20054	1.53585	1
17388	Ssc.30340.1.A1_at	106506939 /// 106508756	LOC106506939 /// LOC106508756	X-linked retinitis pigmentosa GTPase regulator-like /// uncharacterized LOC106508756	XM_013986052 /// XR_001305774 /// XR_001305775	0.0423621	0.0423621	0.560108	-1.78537	Vitrified down vs Control	8.64737	1.04891	0.48519	1
8258	Ssc.19327.1.S1_at	595122	LOC595122	histone H1.3-like protein	NM_001031792 /// XM_013988942	0.00650294	0.00650294	0.633378	-1.57884	Vitrified down vs Control	27.0708	0.651149	0.0962143	1
23665	Ssc.9457.1.A1_at	100113360	LPAR3	lysophosphatidic acid receptor 3	NM_001162402 /// XM_005656117	0.0213825	0.0213825	0.659907	-1.51537	Vitrified down vs Control	13.4723	0.5394	0.160151	1
17135	Ssc.30065.1.A1_at	100515777	LRP6	low density lipoprotein receptor-related protein 6	XM_005664069 /// XM_013997825	0.0130172	0.0130172	0.56745	-1.76227	Vitrified down vs Control	18.1775	1.0023	0.220558	1
11814	Ssc.24159.1.S1_at	100156738	LRSAM1	leucine rich repeat and sterile alpha motif containing 1	XM_005660441 /// XM_013993868 /// XM_013993869 /// XM_013993870	0.041605	0.041605	1.7494	1.7494	Vitrified up vs Control	8.75435	0.97654	0.446197	1
16808	Ssc.29709.1.A1_at	100049676	LYST	lysosomal trafficking regulator	XM_001925800	0.0280901	0.0280901	0.619979	-1.61296	Vitrified down vs Control	11.3449	0.713547	0.251584	1
975	Ssc.10965.1.A1_at	100518227	MAFB	v-maf avian musculoaponeurotic fibrosarcoma oncogene homolog B	XM_013985377	0.0331349	0.0331349	0.371064	-2.69496	Vitrified down vs Control	10.1925	3.06847	1.20421	1
13255	Ssc.2564.1.A1_at	100153186	MAL2	mal, T-cell differentiation protein 2	NM_001161639 /// XM_005662876	0.0336946	0.0336946	0.38709	-2.58338	Vitrified down vs Control	10.0809	2.81231	1.1159	1
8302	Ssc.19360.1.S1_at	100524150	MAN1C1	mannosidase, alpha, class 1C, member 1	XM_013999062	0.0354046	0.0354046	1.63506	1.63506	Vitrified up vs Control	9.75664	0.75475	0.30943	1
18961	Ssc.4014.1.S1_at	100514259	MANBAL	mannosidase, beta A, lysosomal-like	XM_003134432 /// XM_005672921	0.0396169	0.0396169	0.5921	-1.68891	Vitrified down vs Control	9.04983	0.857504	0.379014	1
20241	Ssc.5491.1.S1_at	100157416	MARCH8	membrane-associated ring finger (C3HC4) 8, E3 ubiquitin protein ligase	XM_005671226 /// XM_005671227 /// XM_013983459 /// XM_013983460 /// XM_013983461 /// XM	0.0245491	0.0245491	0.531754	-1.88057	Vitrified down vs Control	12.3589	1.24534	0.40306	1
21935	Ssc.7528.2.S1_at	100512149	MBNL3	muscleblind-like splicing regulator 3	NM_001243933 /// XM_005673912 /// XM_005673913 /// XM_005673915 /// XM_013986429 /// XM	0.045954	0.045954	0.413255	-2.41981	Vitrified down vs Control	8.17658	2.43804	1.19269	1
18029	Ssc.30988.1.A1_at	100520359	MED19	mediator complex subunit 19	XM_003122715	0.0348786	0.0348786	0.665797	-1.50196	Vitrified down vs Control	9.85382	0.516583	0.209699	1
14590	Ssc.27097.1.A1_at	100620289	MLF1	myeloid leukemia factor 1	XM_003358641 /// XM_003358642 /// XM_005669951 /// XM_013982166	0.00217486	0.00217486	0.389105	-2.57	Vitrified down vs Control	49.2072	2.78161	0.226114	1
15124	Ssc.27576.1.S1_at	100156493	MN1	meningioma (disrupted in balanced translocation) 1	XM_005657338	0.00549789	0.00549789	0.516712	-1.93531	Vitrified down vs Control	29.7283	1.36108	0.183136	1
3866	Ssc.14190.1.A1_at	100155047	MRPL15	mitochondrial ribosomal protein L15	NM_001243528	0.0332663	0.0332663	0.468075	-2.13641	Vitrified down vs Control	10.166	1.79915	0.707906	1
5276	Ssc.16125.1.S1_x_at	397417	MT1A	metallothionein 1A	NM_001001266 /// XM_013988533	0.00277856	0.00277856	1.77423	1.77423	Vitrified up vs Control	43.1544	1.02637	0.0951348	1
6326	Ssc.17299.1.A1_at	100153767	MTMR11	myotubularin related protein 11	NM_001243446	0.000706473	0.000706473	0.412219	-2.4259	Vitrified down vs Control	88.8327	2.45191	0.110406	1
380	Ssc.10232.1.A1_at	100155795	MYLIP	myosin regulatory light chain interacting protein	XM_001929076	0.0381554	0.0381554	0.56095	-1.78269	Vitrified down vs Control	9.28169	1.04347	0.449692	1
22720	Ssc.8352.1.A1_at	100519582	NAP1L3	nucleosome assembly protein 1-like 3	XM_003360391	0.0281504	0.0281504	0.480367	-2.08174	Vitrified down vs Control	11.3293	1.67839	0.592583	1
4956	Ssc.15911.1.S1_at	397258	NEK2	NIMA-related kinase 2	XM_003130413	0.00253812	0.00253812	0.64321	-1.5547	Vitrified down vs Control	45.3049	0.607963	0.0536775	1
1369	Ssc.11357.1.A1_at	100511924	NMRAL1	NmrA-like family domain containing 1	XM_003124636 /// XM_013995690	0.0453877	0.0453877	1.52383	1.52383	Vitrified up vs Control	8.24704	0.553945	0.268676	1
14936	Ssc.27407.1.A1_at	106504165	NRIP1	nuclear receptor interacting protein 1	XM_013982533	0.0489608	0.0489608	0.558638	-1.79007	Vitrified down vs Control	7.82324	1.05843	0.541175	1
18771	Ssc.3782.1.S1_at	100624053	OTUD5	OTU deubiquitinase 5	XM_003484107	0.00921795	0.00921795	0.612319	-1.63313	Vitrified down vs Control	22.2141	0.75114	0.135255	1
1620	Ssc.11608.1.A1_at	497623	P2RX7	purinergic receptor P2X, ligand gated ion channel, 7	XM_001926804 /// XM_013982854 /// XM_013982855	0.0340194	0.0340194	0.428286	-2.33489	Vitrified down vs Control	10.0174	2.24489	0.896391	1
7758	Ssc.18844.1.S1_at	100522059	PARD6G	par-6 family cell polarity regulator gamma	XM_003122294 /// XM_013993972	0.00978019	0.00978019	0.388277	-2.57548	Vitrified down vs Control	21.471	2.79419	0.520552	1
13543	Ssc.26075.1.S1_at	100144541	PBX2	pre-B-cell leukemia homeobox 2	NM_001123157	0.0457142	0.0457142	1.65533	1.65533	Vitrified up vs Control	8.20625	0.793057	0.386562	1
8731	Ssc.19740.1.S1_at	100153858	PDK3	pyruvate dehydrogenase kinase, isozyme 3	XM_001927439 /// XM_013986015	0.0186424	0.0186424	0.607176	-1.64697	Vitrified down vs Control	14.6572	0.777197	0.212099	1
20686	Ssc.6050.1.A1_at	396941	PECAM1	platelet/endothelial cell adhesion molecule 1	NM_213907 /// XM_005668680 /// XM_013980836 /// XM_013980837	0.0235664	0.0235664	0.460055	-2.17365	Vitrified down vs Control	12.6802	1.88201	0.593685	1
11647	Ssc.24007.1.S1_at	654416	PEG10	paternally expressed 10	NM_001109944 /// NM_001127224 /// NM_001302462 /// NM_001302463	0.00924726	0.00924726	0.471641	-2.12026	Vitrified down vs Control	22.1737	1.76336	0.3181	1
11648	Ssc.24007.2.S1_at	654416	PEG10	paternally expressed 10	NM_001109944 /// NM_001127224 /// NM_001302462 /// NM_001302463	0.0327178	0.0327178	0.456509	-2.19054	Vitrified down vs Control	10.2775	1.91971	0.747152	1
11995	Ssc.24314.1.S1_at	100152019	PELI2	pellino E3 ubiquitin protein ligase family member 2	XM_013993445	0.0122913	0.0122913	0.574921	-1.73937	Vitrified down vs Control	18.8011	0.956556	0.203511	1
3540	Ssc.1376.1.S1_at	100515229	PHTF2	putative homeodomain transcription factor 2	XM_005667703 /// XM_013979802 /// XM_013979803 /// XM_013979804	0.00241179	0.00241179	0.505141	-1.97964	Vitrified down vs Control	46.5615	1.45605	0.125086	1
17111	Ssc.30037.1.A1_at	100624272	PIP5K1A	phosphatidylinositol-4-phosphate 5-kinase, type I, alpha	NM_001244451 /// XM_005663464 /// XM_005663465 /// XM_013997166	0.0404369	0.0404369	1.53483	1.53483	Vitrified up vs Control	8.9253	0.573033	0.256813	1
8689	Ssc.19691.1.S1_at	396593	PLA2G7	phospholipase A2, group VII (platelet-activating factor acetylhydrolase, plasma)	NM_001113013 /// XM_005666080 /// XM_005666081 /// XM_005666084 /// XM_005666086 /// XM	0.0024829	0.0024829	0.517653	-1.9318	Vitrified down vs Control	45.8424	1.35359	0.118108	1
19718	Ssc.4898.1.S1_at	100513608	PLEKHB1	pleckstrin homology domain containing, family B (evectins) member 1	NM_001244858 /// XM_005667095	0.00494322	0.00494322	1.65556	1.65556	Vitrified up vs Control	31.531	0.793487	0.100661	1
10169	Ssc.21928.1.A1_at	100157591	PM20D2	peptidase M20 domain containing 2	XM_013992683	0.0315327	0.0315327	0.52289	-1.91245	Vitrified down vs Control	10.5282	1.31251	0.498665	1
20091	Ssc.5318.1.A1_at	100157591	PM20D2	peptidase M20 domain containing 2	XM_013992683	0.045669	0.045669	0.654814	-1.52715	Vitrified down vs Control	8.21187	0.559693	0.272626	1
11026	Ssc.22996.1.A1_at	100157591	PM20D2	peptidase M20 domain containing 2	XM_013992683	0.0498011	0.0498011	0.467235	-2.14025	Vitrified down vs Control	7.73031	1.80768	0.935374	1
21705	Ssc.7266.1.A1_at	100152401	POSTN	periostin, osteoblast specific factor	NM_001206347 /// NM_001206351 /// XM_005668350 /// XM_005668351	0.00476846	0.00476846	1.51622	1.51622	Vitrified up vs Control	32.1632	0.540857	0.067264	1
10376	Ssc.22111.1.S1_at	396603	PPP3CB	protein phosphatase 3, catalytic subunit, beta isozyme	XM_001928015 /// XM_001928025 /// XM_005671106 /// XM_005671107 /// XM_005671108 /// XM	0.0278544	0.0278544	0.663906	-1.50624	Vitrified down vs Control	11.4063	0.523832	0.183699	1
8702	Ssc.19700.1.S1_at	396603	PPP3CB	protein phosphatase 3, catalytic subunit, beta isozyme	XM_001928015 /// XM_001928025 /// XM_005671106 /// XM_005671107 /// XM_005671108 /// XM	0.0373709	0.0373709	0.476697	-2.09777	Vitrified down vs Control	9.41175	1.71368	0.728314	1
14394	Ssc.26892.1.S1_at	100145903 /// 100737708	PRKAA1	protein kinase, AMP-activated, alpha 1 catalytic subunit	NM_001167633 /// XM_013984757	0.00237422	0.00237422	0.619244	-1.61487	Vitrified down vs Control	46.9544	0.717091	0.0610883	1
4522	Ssc.15488.1.S1_at	100737708	PRKAA1	protein kinase, AMP-activated, alpha 1 catalytic subunit	XM_013984757	0.035892	0.035892	0.573254	-1.74443	Vitrified down vs Control	9.6685	0.966622	0.399906	1
19003	Ssc.4065.1.A1_at	100511336	PROM1	prominin 1	XM_005666536 /// XM_013978534 /// XM_013978535 /// XM_013978536 /// XM_013978537 /// XM	0.00890929	0.00890929	0.398249	-2.51099	Vitrified down vs Control	22.6516	2.6464	0.467321	1
9830	Ssc.21612.1.A1_at	100513583	PRRG4	proline rich Gla (G-carboxyglutamic acid) 4 (transmembrane)	NM_001244836 /// XM_013994445	0.0396065	0.0396065	0.511603	-1.95464	Vitrified down vs Control	9.05143	1.40235	0.619725	1
19065	Ssc.4138.1.S1_at	397625	PSME3	proteasome activator subunit 3	NM_214348 /// XM_005668789	0.000346905	0.000346905	0.634978	-1.57486	Vitrified down vs Control	128.187	0.643974	0.0200949	1
4141	Ssc.14490.1.S1_at	397678	PTGR1	prostaglandin reductase 1	NM_214385	0.011603	0.011603	1.73399	1.73399	Vitrified up vs Control	19.4458	0.945877	0.194567	1
7220	Ssc.18344.1.S1_at	733659	PYGM	phosphorylase, glycogen, muscle	XM_003122588 /// XM_005660734	0.0102099	0.0102099	1.60012	1.60012	Vitrified up vs Control	20.9449	0.689888	0.131753	1
7221	Ssc.18344.2.A1_at	733659	PYGM	phosphorylase, glycogen, muscle	XM_003122588 /// XM_005660734	0.0260646	0.0260646	1.53587	1.53587	Vitrified up vs Control	11.8996	0.574849	0.193234	1
21421	Ssc.6940.1.A1_at	100621853	RAB38	RAB38, member RAS oncogene family	XM_003482585	0.0403489	0.0403489	0.628651	-1.59071	Vitrified down vs Control	8.93848	0.672683	0.301028	1
3326	Ssc.13526.1.A1_at	100513318	RAD1	RAD1 checkpoint DNA exonuclease	XM_003133878 /// XM_013984735 /// XR_308376	0.0281856	0.0281856	0.643511	-1.55397	Vitrified down vs Control	11.3202	0.606674	0.214368	1
2995	Ssc.13173.2.S1_at	100622342	RAP1GDS1	RAP1, GTP-GDP dissociation stimulator 1	XM_013989395	0.00743993	0.00743993	1.55048	1.55048	Vitrified up vs Control	25.0958	0.600498	0.0957129	1
6171	Ssc.17063.1.A1_at	100151828	RB1	retinoblastoma 1	NM_001285967 /// XM_013992198	0.0423251	0.0423251	0.648047	-1.5431	Vitrified down vs Control	8.65253	0.587495	0.271595	1
7282	Ssc.18401.1.A1_at	100153235	RBM26	RNA binding motif protein 26	XM_001925971 /// XM_005668487 /// XM_005668491 /// XM_013980594 /// XM_013980595 /// XM	0.0164696	0.0164696	0.384959	-2.59768	Vitrified down vs Control	15.8007	2.84511	0.720251	1
22351	Ssc.7951.1.A1_at	100158042	RBMX	RNA binding motif protein, X-linked	NM_001244096 /// XM_013986451 /// XM_013986452 /// XM_013986453 /// XM_013986454 /// XM	0.0362215	0.0362215	0.618879	-1.61583	Vitrified down vs Control	9.60994	0.71886	0.299215	1
17445	Ssc.30400.1.A1_at	100152054	RFX7	regulatory factor X, 7	XM_013992954	0.0349625	0.0349625	0.562461	-1.7779	Vitrified down vs Control	9.83818	1.03378	0.420315	1
17207	Ssc.30148.1.A1_at	100523594	RHOBTB3	Rho-related BTB domain containing 3	XM_003354222 /// XM_013987564	0.0200705	0.0200705	0.612027	-1.63391	Vitrified down vs Control	14.0093	0.752602	0.214887	1
23726	Ssc.9522.1.A1_at	100155665	RNF144B	ring finger protein 144B	XM_001928021 /// XM_005665608 /// XM_005665610 /// XM_013977461 /// XM_013977462	0.0215149	0.0215149	0.562464	-1.77789	Vitrified down vs Control	13.4208	1.03377	0.308108	1
8270	Ssc.19342.1.A1_at	100520283	RNF145	ring finger protein 145	XM_013984886	0.0342443	0.0342443	0.645762	-1.54856	Vitrified down vs Control	9.97402	0.597101	0.239463	1
13139	Ssc.2544.1.S1_at	100513098	SALL2	spalt-like transcription factor 2	XM_005666283 /// XM_005666284 /// XR_304558	0.00146095	0.00146095	0.47971	-2.08459	Vitrified down vs Control	60.7652	1.68465	0.110896	1
4707	Ssc.15727.1.A1_at	100520925	SC5D	sterol-C5-desaturase	XM_003129944	0.00372308	0.00372308	0.632861	-1.58013	Vitrified down vs Control	36.8325	0.65348	0.0709677	1
8685	Ssc.19689.1.S1_at	396588	SCN2A	sodium channel, voltage-gated, type II, alpha subunit	---	0.0304555	0.0304555	1.5498	1.5498	Vitrified up vs Control	10.7688	0.599294	0.222605	1
6349	Ssc.17319.1.A1_at	100625224	SCOC	short coiled-coil protein	XM_003357017	0.00278693	0.00278693	0.656517	-1.52319	Vitrified down vs Control	43.0846	0.55285	0.0513268	1
19783	Ssc.4965.1.A1_at	100513510	SCRN1	secernin 1	XM_003134812 /// XM_013985759	0.0421624	0.0421624	0.25273	-3.9568	Vitrified down vs Control	8.6753	5.90636	2.7233	1
9872	Ssc.2165.2.S1_a_at	733625	SFN	stratifin	NM_001044564 /// XM_013988791	0.00166628	0.00166628	1.6202	1.6202	Vitrified up vs Control	56.6879	0.72698	0.051297	1
10692	Ssc.22444.1.A1_at	100517856	SH3BP5	SH3-domain binding protein 5 (BTK-associated)	XM_003132063	0.0219049	0.0219049	1.50833	1.50833	Vitrified up vs Control	13.272	0.52739	0.158948	1
10722	Ssc.22477.1.S1_at	100153985	SIX4	SIX homeobox 4	NM_001244614	0.00143784	0.00143784	0.558494	-1.79053	Vitrified down vs Control	61.2779	1.05937	0.069152	1
16900	Ssc.29805.1.A1_at	100520695	SKA2	spindle and kinetochore associated complex subunit 2	XM_003131674 /// XM_005668998 /// XR_001299902	0.0464624	0.0464624	0.513953	-1.9457	Vitrified down vs Control	8.11441	1.38324	0.681868	1
8121	Ssc.19212.1.S1_at	100524459	SLC25A20	solute carrier family 25 (carnitine/acylcarnitine translocase), member 20	XM_003483178	0.0216871	0.0216871	0.579394	-1.72594	Vitrified down vs Control	13.3547	0.929959	0.278542	1
17011	Ssc.29926.1.A1_at	100516066	SLC25A46	solute carrier family 25, member 46	XM_013995025	0.0275474	0.0275474	0.583048	-1.71512	Vitrified down vs Control	11.4875	0.908657	0.316399	1
17480	Ssc.30438.1.S1_at	100737960	SLC30A6	solute carrier family 30 (zinc transporter), member 6	XM_013987923	0.0418318	0.0418318	0.60776	-1.64539	Vitrified down vs Control	8.722	0.774206	0.355059	1
8774	Ssc.19836.1.S1_at	100514386	SLC31A2	solute carrier family 31 (copper transporter), member 2	NM_001244427 /// XM_013993750	0.00128511	0.00128511	0.657621	-1.52063	Vitrified down vs Control	65.0081	0.548441	0.033746	1
14636	Ssc.27142.1.A1_at	100156133	SLC35G1	solute carrier family 35, member G1	XM_001928762 /// XM_013983574	0.00847404	0.00847404	0.48082	-2.07978	Vitrified down vs Control	23.3089	1.67407	0.287285	1
11786	Ssc.24133.1.S1_at	100627122	SMCHD1	structural maintenance of chromosomes flexible hinge domain containing 1	XM_013999253	0.0378806	0.0378806	0.570084	-1.75413	Vitrified down vs Control	9.32679	0.985983	0.42286	1
20425	Ssc.5722.1.A1_at	100624754	SNRNP40	small nuclear ribonucleoprotein 40kDa (U5)	XM_003356266	0.00873331	0.00873331	0.539352	-1.85408	Vitrified down vs Control	22.9114	1.19002	0.20776	1
478	Ssc.10365.1.A1_at	100620497	SNTB2	syntrophin, beta 2 (dystrophin-associated protein A1, 59kDa, basic component 2)	XM_003481802	0.0216068	0.0216068	0.51198	-1.9532	Vitrified down vs Control	13.3854	1.39927	0.418148	1
21228	Ssc.67.1.S1_at	397074	SPAM1	sperm adhesion molecule 1 (PH-20 hyaluronidase, zona pellucida binding)	NM_214011 /// XM_013985641 /// XM_013985643	0.038726	0.038726	1.73531	1.73531	Vitrified up vs Control	9.1896	0.948489	0.412853	1
22148	Ssc.7739.1.A1_at	100526140	SPCS3	signal peptidase complex subunit 3	XM_003133320	0.0268818	0.0268818	0.617069	-1.62057	Vitrified down vs Control	11.6682	0.727663	0.249451	1
8149	Ssc.19236.2.A1_at	100512576	SPRED1	sprouty-related, EVH1 domain containing 1	XM_003121622 /// XM_013985631	0.0462913	0.0462913	0.360761	-2.77192	Vitrified down vs Control	8.13522	3.24526	1.59566	1
1091	Ssc.11084.1.S1_at	100520920	SRP72	signal recognition particle 72kDa	XM_003129022 /// XM_013978719 /// XR_001298316	0.0083297	0.0083297	0.659663	-1.51592	Vitrified down vs Control	23.5381	0.540357	0.0918267	1
23466	Ssc.9241.2.A1_a_at	768102	SRSF6	serine/arginine-rich splicing factor 6	NM_001077217	0.0228574	0.0228574	0.661853	-1.51091	Vitrified down vs Control	12.9248	0.531782	0.164576	1
17865	Ssc.30815.1.A1_at	100152189	SSB	Sjogren syndrome antigen B (autoantigen La)	XM_001924998 /// XM_005671925	0.00617874	0.00617874	0.625539	-1.59862	Vitrified down vs Control	27.8567	0.687144	0.0986684	1
23504	Ssc.9288.1.A1_at	100152651	STAMBPL1	STAM binding protein-like 1	NM_001243343	0.0348657	0.0348657	0.640902	-1.5603	Vitrified down vs Control	9.85624	0.617909	0.250769	1
3348	Ssc.13549.1.A1_at	100529117	STARD3NL	STARD3 N-terminal like	NM_001201385	0.0168723	0.0168723	0.650169	-1.53806	Vitrified down vs Control	15.5722	0.578673	0.148643	1
16761	Ssc.29660.1.A1_at	100511979	STRBP	spermatid perinuclear RNA binding protein	XM_013993834	0.00649708	0.00649708	0.635316	-1.57402	Vitrified down vs Control	27.0844	0.642466	0.0948833	1
15063	Ssc.27520.1.A1_at	100154622	SYDE2	synapse defective 1, Rho GTPase, homolog 2 (C. elegans)	XM_001928224 /// XM_013980671	0.0317818	0.0317818	0.561844	-1.77985	Vitrified down vs Control	10.4744	1.03773	0.396295	1
18954	Ssc.4004.1.A1_at	100524661	SYNE2	spectrin repeat containing, nuclear envelope 2	XM_005660038 /// XM_005660039 /// XM_005660050 /// XM_013993482 /// XM_013993483 /// XM	0.00840655	0.00840655	0.614185	-1.62817	Vitrified down vs Control	23.4153	0.741853	0.126729	1
4241	Ssc.1495.1.S1_a_at	100157724	TCEA1	transcription elongation factor A (SII), 1	NM_001243680 /// XM_005653062	0.0335135	0.0335135	0.620533	-1.61152	Vitrified down vs Control	10.1167	0.710882	0.281073	1
19918	Ssc.51.1.S1_at	397065	TDH	L-threonine 3-dehydrogenase	NM_214004 /// XM_005658620 /// XM_005658621 /// XM_013991873	0.012163	0.012163	0.193928	-5.15655	Vitrified down vs Control	18.9171	8.39981	1.77613	1
6767	Ssc.17902.1.A1_at	100152652	TDRD7	tudor domain containing 7	XM_001924680 /// XM_013993677 /// XM_013993678	0.0365022	0.0365022	0.509329	-1.96337	Vitrified down vs Control	9.56067	1.42105	0.594542	1
13435	Ssc.25923.1.S1_at	100514784	TENM4	teneurin transmembrane protein 4	XM_005667170 /// XM_005667171 /// XR_001298643 /// XR_001298644 /// XR_305203	0.0195288	0.0195288	0.570885	-1.75167	Vitrified down vs Control	14.2467	0.981059	0.275449	1
1195	Ssc.11177.1.S1_at	100520484	TET3	tet methylcytosine dioxygenase 3	XM_003125027 /// XM_005662450 /// XM_005662452 /// XM_013996024 /// XM_013996025	0.0262931	0.0262931	0.475634	-2.10246	Vitrified down vs Control	11.8338	1.72402	0.582744	1
18136	Ssc.31096.1.A1_at	100155694	TEX9	testis expressed 9	NM_001244599 /// XM_013992952 /// XM_013992953	0.013785	0.013785	0.379048	-2.63819	Vitrified down vs Control	17.5724	2.93809	0.668799	1
18786	Ssc.38.1.S1_at	397062	TFRC	transferrin receptor	NM_214001	0.00987331	0.00987331	0.619957	-1.61302	Vitrified down vs Control	21.3541	0.713654	0.13368	1
8787	Ssc.1987.1.S1_at	100316851	TIAF1	TGFB1-induced anti-apoptotic factor 1	NM_001168420	0.007238	0.007238	1.50683	1.50683	Vitrified up vs Control	25.4888	0.52483	0.0823626	1
10222	Ssc.2197.1.S1_at	100522901	TMEM45A	transmembrane protein 45A	XM_003132703 /// XM_013981108	0.00906065	0.00906065	0.400486	-2.49697	Vitrified down vs Control	22.4343	2.6143	0.466126	1
1565	Ssc.11555.1.S1_at	100520269	TMEM98	transmembrane protein 98	XM_003131728 /// XM_013981156	0.0336879	0.0336879	0.642172	-1.55722	Vitrified down vs Control	10.0822	0.612421	0.24297	1
16847	Ssc.29750.1.A1_at	100157451	TP53INP1	tumor protein p53 inducible nuclear protein 1	XM_001925224 /// XM_003355019 /// XM_013996595	0.0195068	0.0195068	0.503576	-1.9858	Vitrified down vs Control	14.2565	1.46931	0.41225	1
23386	Ssc.9139.1.A1_at	100302362	TRDMT1	tRNA aspartic acid methyltransferase 1	NM_001162885	0.0105615	0.0105615	0.497037	-2.01192	Vitrified down vs Control	20.5387	1.52584	0.297163	1
20106	Ssc.5333.1.S1_at	100511571	TSPAN1	tetraspanin 1	NM_001243860 /// XM_005665450 /// XM_013999417 /// XR_304197	0.0150723	0.0150723	1.95333	1.95333	Vitrified up vs Control	16.6637	1.39956	0.335955	1
14728	Ssc.27226.2.A1_at	100511088	TTC39C	tetratricopeptide repeat domain 39C	XM_003356384 /// XM_013999262	0.0285985	0.0285985	0.535775	-1.86645	Vitrified down vs Control	11.215	1.21581	0.433637	1
23594	Ssc.938.1.S1_at	100519317	TWSG1	twisted gastrulation BMP signaling modulator 1	XM_003127831	0.0410234	0.0410234	0.526322	-1.89998	Vitrified down vs Control	8.83855	1.28617	0.582071	1
17409	Ssc.30362.1.A1_at	780416	UBE2K	ubiquitin-conjugating enzyme E2K	NM_001078671 /// XM_005666603 /// XM_013978606	0.0209139	0.0209139	0.628756	-1.59044	Vitrified down vs Control	13.6582	0.672201	0.196863	1
16918	Ssc.29822.1.A1_at	100523987	UBFD1	ubiquitin family domain containing 1	XM_003357610 /// XM_005656764 /// XM_005656765 /// XM_005656766 /// XM_005656767	0.0248023	0.0248023	1.58493	1.58493	Vitrified up vs Control	12.2792	0.662171	0.215705	1
14648	Ssc.27154.1.S1_at	100519588	USP47	ubiquitin specific peptidase 47	XM_003122977	9.67574e-05	9.67574e-05	0.647187	-1.54515	Vitrified down vs Control	245.69	0.591095	0.00962345	1
11932	Ssc.24256.1.S1_at	100519954	WDR35	WD repeat domain 35	XM_013996329 /// XM_013996330 /// XM_013996331 /// XM_013996332	0.00922237	0.00922237	4.02462	4.02462	Vitrified up vs Control	22.208	6.05324	1.09028	1
3471	Ssc.13675.1.A1_at	100520548	WDR41	WD repeat domain 41	XM_013994928 /// XM_013994929 /// XM_013994930	0.0486757	0.0486757	0.619996	-1.61291	Vitrified down vs Control	7.85533	0.713464	0.363302	1
23081	Ssc.8747.2.S1_at	100515478	WDR92	WD repeat domain 92	XM_005662502	0.0156467	0.0156467	0.608336	-1.64383	Vitrified down vs Control	16.2949	0.771262	0.189326	1
2299	Ssc.12384.1.A1_at	100511169	XK	X-linked Kx blood group	XM_003135014	0.0393493	0.0393493	0.610935	-1.63684	Vitrified down vs Control	9.0913	0.75809	0.333545	1
14657	Ssc.27161.1.A1_at	100415778	ZC3HAV1	zinc finger CCCH-type, antiviral 1	NM_001177489 /// XM_013990768 /// XM_013990769 /// XM_013990770	0.0416474	0.0416474	0.660848	-1.51321	Vitrified down vs Control	8.74828	0.535704	0.244941	1
20578	Ssc.5923.1.S1_at	100524672	ZCCHC10	zinc finger, CCHC domain containing 10	XM_003123930	0.00273889	0.00273889	0.565364	-1.76877	Vitrified down vs Control	43.4896	1.01537	0.0933897	1
12819	Ssc.25078.1.S1_at	397294	ZFX	zinc finger protein, X-linked	XM_003134981 /// XM_005673500 /// XM_005673501 /// XM_013986016	0.0399343	0.0399343	0.664136	-1.50572	Vitrified down vs Control	9.00117	0.522947	0.232391	1
956	Ssc.10943.1.S1_at	100628069	ZNF24	zinc finger protein 24	NM_001243375 /// XM_013999295 /// XM_013999296	0.0404165	0.0404165	0.607877	-1.64507	Vitrified down vs Control	8.92835	0.773608	0.346585	1
17703	Ssc.30673.1.A1_at	100628069	ZNF24	zinc finger protein 24	NM_001243375 /// XM_013999295 /// XM_013999296	0.0422919	0.0422919	0.648297	-1.5425	Vitrified down vs Control	8.65716	0.586448	0.270966	1
8012	Ssc.19121.1.A1_at	100517252	ZNF292	zinc finger protein 292	XM_003121280 /// XM_013992667 /// XM_013992668	0.0317192	0.0317192	0.580706	-1.72204	Vitrified down vs Control	10.4878	0.922267	0.351747	1
3169	Ssc.13359.1.A1_at	100524005	ZNF674	zinc finger protein 674	XM_013986092 /// XM_013986093 /// XM_013986094 /// XM_013986095 /// XM_013986096 /// XM	0.0471253	0.0471253	0.663453	-1.50727	Vitrified down vs Control	8.03489	0.525579	0.261649	1
1367	Ssc.11355.1.A1_at	100624957	ZNF786	zinc finger protein 786	XM_005667769	0.0487605	0.0487605	0.656371	-1.52353	Vitrified down vs Control	7.84575	0.553431	0.282156	1
16414	Ssc.293.1.S1_at	396846	ZP2	zona pellucida glycoprotein 2 (sperm receptor)	NM_213848	0.000901323	0.000901323	0.573103	-1.74489	Vitrified down vs Control	78.2668	0.967534	0.049448	1
18249	Ssc.312.1.S1_at	397194	ZPBP	zona pellucida binding protein	NM_214106	0.00292617	0.00292617	1.53106	1.53106	Vitrified up vs Control	41.9677	0.566478	0.0539918	1
18031	Ssc.30989.1.A1_at	100620165	ZSWIM6	zinc finger, SWIM-type containing 6	XM_013982739	0.0169198	0.0169198	0.585038	-1.70929	Vitrified down vs Control	15.5458	0.897219	0.230859	1
